# Supplementary material for: Single particle cryo-EM structure of the outer hair cell motor protein prestin
Source: Nat Commun. 2022 Jan 12;13:290. doi: 10.1038/s41467-021-27915-z (PMC8755724; doi:10.1038/s41467-021-27915-z)
Supplement: Supplementary file 4 — Source Data [file 41467_2021_27915_MOESM4_ESM.xlsx]

## Sheet: Figure 3A Raw Data
Figure 3A	vm	nlc mean	a5 inducible cell line
	119.552	0.0709	n=10
	115.456	0.0248
	111.36	0.0376
	107.264	0.005845
	103.168	0.0108
	99.072	0.0313
	94.976	0.0417
	90.88	0.0436
	86.784	0.056
	82.688	0.057
	78.592	0.0504
	74.496	0.0778
	70.4	0.0751
	66.304	0.0902
	62.208	0.1004
	58.112	0.1184
	54.016	0.1252
	49.92	0.1337
	45.824	0.1557
	41.728	0.1777
	37.632	0.2069
	33.536	0.2229
	29.44	0.2476
	25.344	0.2644
	21.248	0.297
	17.152	0.3336
	13.056	0.3733
	8.96	0.4002
	4.864	0.4459
	0.768	0.4962
	-3.328	0.5441
	-7.424	0.5981
	-11.52	0.6591
	-15.616	0.7246
	-19.712	0.7932
	-23.808	0.8727
	-27.904	0.9489
	-32	1.034
	-36.096	1.1267
	-40.192	1.2286
	-44.288	1.3338
	-48.384	1.4376
	-52.48	1.5551
	-56.576	1.6728
	-60.672	1.7949
	-64.768	1.9149
	-68.864	2.0401
	-72.96	2.1554
	-77.056	2.2888
	-81.152	2.3908
	-85.248	2.506
	-89.344	2.6149
	-93.44	2.692
	-97.536	2.7608
	-101.632	2.8212
	-105.728	2.8784
	-109.824	2.8886
	-113.92	2.9125
	-118.016	2.9173
	-122.112	2.8872
	-126.208	2.8198
	-130.304	2.7605
	-134.4	2.6822
	-138.496	2.5934
	-142.592	2.4789
	-146.688	2.3896
	-150.784	2.2639
	-154.88	2.1455
	-158.976	2.0656
	-163.072	1.9351
	-167.168	1.876
	-171.264	1.7324
	-175.36	1.6282
	-179.456	1.5613

## Sheet: Figure 3B Raw Data
Figure 3b	s3982 before salicylate			s3982 after salicylate
	157.921	36.9853		158.571	36.4468
	154.222	36.8642		158.618	36.474
	150.26	36.8717		154.645	36.4449
	146.267	36.8678		150.639	36.3666
	142.223	36.8098		146.609	36.3853
	138.218	36.8577		142.577	36.4572
	134.207	36.8923		138.526	36.4023
	130.204	36.9184		134.484	36.4377
	126.204	36.8538		130.468	36.4547
	122.181	36.9103		126.4	36.4433
	118.145	36.9265		122.343	36.4974
	114.115	36.9226		118.293	36.4387
	110.072	36.9501		114.254	36.4657
	106.031	37.0075		110.204	36.4844
	102	36.9597		106.152	36.4569
	97.9576	37.0227		102.084	36.4689
	93.9137	36.9919		98.0288	36.5044
	89.8803	37.0254		93.9667	36.4904
	85.8266	37.019		89.9017	36.507
	81.7672	37.0384		85.8375	36.5387
	77.7141	37.0206		81.7753	36.5122
	73.6465	37.0534		77.7046	36.5349
	69.592	37.0548		73.6291	36.535
	65.5327	37.0674		69.5644	36.5394
	61.4652	37.0611		65.4898	36.5538
	57.3988	37.0771		61.4112	36.5162
	53.3293	37.0899		57.3397	36.5662
	49.2672	37.0783		53.2656	36.5482
	45.2011	37.0986		49.1894	36.5425
	41.133	37.0579		45.1173	36.5513
	37.0635	37.0609		41.0458	36.5564
	32.9899	37.0674		36.9694	36.5366
	28.9204	37.0598		32.8913	36.5238
	24.8475	37.0654		28.8141	36.5269
	20.7756	37.0387		24.735	36.5252
	16.7033	37.0276		20.6592	36.5112
	12.63	37.0159		16.5812	36.4983
	8.5559	37.0152		12.5028	36.4936
	4.4797	37.0065		8.4235	36.4861
	0.4069	36.9892		4.346	36.4684
	-3.6661	36.9729		0.2661	36.4593
	-7.7401	36.959		-3.8122	36.4411
	-11.8144	36.9385		-7.8915	36.4417
	-15.8894	36.9343		-11.9679	36.4227
	-19.968	36.9109		-16.0476	36.4071
	-24.0389	36.8882		-20.1249	36.4007
	-28.1167	36.87		-24.2022	36.3786
	-32.1902	36.8715		-28.2792	36.3728
	-36.2604	36.8526		-32.3554	36.3506
	-40.3282	36.8272		-36.4296	36.3312
	-44.3953	36.8236		-40.5079	36.3399
	-48.4711	36.7929		-44.5841	36.3374
	-52.5434	36.7805		-48.6622	36.2983
	-56.6117	36.8036		-52.7382	36.3018
	-60.6755	36.7599		-56.8148	36.2773
	-64.7399	36.747		-60.8865	36.2988
	-68.8119	36.7345		-64.9629	36.2617
	-72.8862	36.7099		-69.0391	36.2446
	-76.9485	36.6965		-73.1104	36.2585
	-81.0114	36.6946		-77.183	36.2398
	-85.0702	36.7034		-81.2541	36.2246
	-89.1325	36.6639		-85.3216	36.2388
	-93.1973	36.6992		-89.3932	36.208
	-97.2742	36.6247		-93.4659	36.1966
	-101.332	36.6651		-97.5361	36.2151
	-105.397	36.6759		-101.608	36.1823
	-109.442	36.6345		-105.68	36.1855
	-113.499	36.6124		-109.746	36.1865
	-117.556	36.6572		-113.811	36.2058
	-121.596	36.6493		-117.873	36.1895
	-125.653	36.6319		-121.934	36.1692
	-129.707	36.5927		-125.993	36.1833
	-133.75	36.7271		-130.047	36.1749
	-137.779	36.5368		-134.113	36.1628
	-141.846	36.5993		-138.168	36.1542
	-145.874	36.6758		-142.227	36.1863
	-149.929	36.5614		-146.27	36.2244
	-153.956	36.6402		-150.323	36.1271

## Sheet: Figure 4 Raw Data
Figure 4	vm	a9 nlc mean	nlc se	n=10		a9 im mean	im se				vm	a5 nlc mean	nlc se	n=10		a5 im mean	im se		untransfected	n=5
	147.068	1.01479	0.002239			0.037663	0.002986				145.323	1.00261	0.001587			0.0388995	0.003574		vm	im	se
	141.239	1.0134	0.001194			0.036533	0.00293				139.981	1.00352	0.00117			0.0372356	0.00343		148.758	0.00961352	0.000859465
	137.751	1.01063	0.00192			0.035011	0.002794				136.66	0.998492	0.001032			0.0356203	0.003285		143.568	0.00868264	0.000804467
	133.113	1.00975	0.001775			0.033355	0.002689				132.302	1.00138	0.000781			0.0341695	0.003163		140.448	0.00807852	0.000750355
	129.019	1.00746	0.000772			0.032095	0.002637				128.484	1.00464	0.000915			0.0325131	0.003014		136.287	0.00758017	0.000751564
	124.68	1.01361	0.0013			0.030466	0.002522				124.369	0.999559	0.000658			0.0310162	0.00288		132.63	0.00728333	0.000778507
	120.469	1.00878	0.00075			0.028755	0.002399				120.399	1.00042	0.000523			0.0295396	0.002755		128.732	0.00683546	0.00076451
	116.164	1.01432	0.001937			0.027381	0.002301				116.354	1.00227	0.000994			0.0281319	0.002644		124.953	0.00641692	0.000757964
	111.9	1.00804	0.001247			0.025992	0.002183				112.338	0.998634	0.000408			0.0266723	0.002504		121.114	0.00599722	0.000736926
	107.62	1.00145	0.000775			0.024633	0.002083				108.307	0.996936	0.000699			0.0252477	0.002383		117.306	0.00556326	0.0007238
	103.351	1.0023	0.000883			0.023214	0.001979				104.273	0.999434	0.001156			0.0238561	0.002254		113.477	0.00518936	0.000714916
	99.0637	1.00431	0.000785			0.021986	0.001889				100.24	0.998809	0.000377			0.0225163	0.002143		109.664	0.00477416	0.000670351
	94.7939	1.00516	0.000954			0.020592	0.00178				96.1971	1.00113	0.000328			0.0212225	0.00203		105.844	0.00434885	0.000643993
	90.5057	1.0066	0.000619			0.019364	0.001697				92.1701	0.996946	0.000665			0.0198552	0.001916		102.019	0.00401399	0.000607513
	86.2246	1.00363	0.000669			0.018132	0.001593				88.1151	0.999417	0.000185			0.018596	0.001804		98.2063	0.00356279	0.000565586
	81.9384	1.00607	0.000583			0.016882	0.001504				84.0746	1.0036	0.000803			0.0173265	0.001689		94.3826	0.0031716	0.000536992
	77.6479	1.00648	0.000743			0.015759	0.00142				80.0187	0.998627	0.000262			0.0161263	0.001585		90.5561	0.0028842	0.00052998
	73.3678	1.00392	0.000661			0.014499	0.001314				75.9655	1.00034	0.000235			0.0149393	0.001474		86.7405	0.00247362	0.000484144
	69.0746	1.00594	0.000688			0.013345	0.001206				71.9113	1.00107	0.000267			0.0137419	0.001361		82.9202	0.00206634	0.000448055
	64.7826	1.00596	0.00078			0.012292	0.001125				67.8549	1.00261	0.000565			0.0125824	0.001256		79.0918	0.00178128	0.000438493
	60.4828	1.00352	0.000614			0.011318	0.00105				63.7944	1.00189	0.000347			0.0114452	0.001151		75.265	0.00153308	0.000422932
	56.1884	1.0031	0.000258			0.010264	0.000946				59.7277	1.00304	0.000621			0.0103819	0.001055		71.4448	0.00118955	0.000398642
	51.8878	1.00429	0.000374			0.009319	0.000877				55.665	1.00242	0.000447			0.00929821	0.000955		67.6212	0.000848621	0.00036144
	47.5976	1.00253	0.000681			0.008274	0.000809				51.6001	1.00372	0.000461			0.00819408	0.000848		63.7975	0.000533122	0.000333186
	43.2871	1.00164	0.000464			0.007372	0.000723				47.5189	1.00309	0.000395			0.00723978	0.000759		59.9701	0.000264615	0.000315695
	38.9934	1.0047	0.000395			0.00644	0.000653				43.4451	1.00671	0.000418			0.0063016	0.000676		56.149	-6.29004e-05	0.000281791
	34.688	1.00477	0.000635			0.00554	0.000582				39.3668	1.00727	0.000505			0.00536515	0.000593		52.3196	-0.000327788	0.000265858
	30.3848	1.00199	0.00057			0.004655	0.0005				35.287	1.00718	0.000649			0.00444651	0.000509		48.4953	-0.000603342	0.000249076
	26.0869	1.00291	0.000392			0.003714	0.000428				31.2039	1.00808	0.000548			0.00356433	0.000431		44.668	-0.000869001	0.00022532
	21.7819	1.00351	0.00066			0.002837	0.000362				27.1248	1.00975	0.000725			0.00266384	0.000353		40.8398	-0.00110825	0.000208397
	17.477	1.00258	0.000279			0.001997	0.000294				23.0383	1.01049	0.000673			0.00180117	0.000281		37.014	-0.00137129	0.000192248
	13.1685	1.00252	0.000376			0.001188	0.000227				18.9472	1.01149	0.000864			0.00100248	0.000221		33.1842	-0.00159706	0.000173176
	8.86296	1.00253	0.000321			0.00036	0.000161				14.8613	1.01269	0.000798			0.000191333	0.000174		29.3602	-0.00186862	0.000148872
	4.55228	1.00093	0.00023			-0.00041	0.000103				10.7665	1.01413	0.00088			-0.000585507	0.000151		25.5265	-0.00205718	0.000136321
	0.245134	1.00157	0.000312			-0.00119	5.03e-05				6.6791	1.01514	0.000916			-0.00137848	0.000161		21.6998	-0.00227534	0.000123917
	-4.06085	1.00138	0.0002			-0.002	5.16e-05				2.58432	1.01645	0.000934			-0.00214424	0.0002		17.8699	-0.00249306	0.000113658
	-8.37515	1.00109	0.000301			-0.00273	9.84e-05				-1.51222	1.01745	0.001094			-0.00286605	0.00025		14.041	-0.00270418	0.000104301
	-12.6788	1.0003	0.00032			-0.00352	0.000158				-5.6078	1.01967	0.001069			-0.0035985	0.000311		10.2121	-0.00292278	9.61213e-05
	-16.9939	1.00665	0.000551			-0.00425	0.000211				-9.70357	1.02435	0.000984			-0.00432993	0.000375		6.38145	-0.00311781	9.14338e-05
	-21.3035	1.0067	0.00049			-0.00498	0.000267				-13.8037	1.0271	0.001129			-0.00502295	0.000437		2.55247	-0.00332138	9.03954e-05
	-25.6146	1.00248	0.000446			-0.00571	0.000319				-17.8998	1.02684	0.001159			-0.00573246	0.000501		-1.27883	-0.00350739	9.30799e-05
	-29.9243	1.00036	0.000464			-0.00647	0.000381				-22.0022	1.02766	0.001303			-0.00640801	0.000564		-5.10787	-0.00370924	9.75145e-05
	-34.2379	1.00159	0.000273			-0.0072	0.000435				-26.104	1.03094	0.001376			-0.00706279	0.000626		-8.9377	-0.00391272	0.000104177
	-38.5488	1.00164	0.000182			-0.00792	0.000494				-30.2047	1.03371	0.00145			-0.00773036	0.000689		-12.7688	-0.00409547	0.000112437
	-42.8597	1.00221	0.000292			-0.00866	0.000553				-34.3048	1.03651	0.001637			-0.00841745	0.000759		-16.5996	-0.00427439	0.000122184
	-47.1667	1.00181	0.000295			-0.00942	0.00061				-38.4083	1.0382	0.001658			-0.00907257	0.000822		-20.4306	-0.00445215	0.000131894
	-51.4879	1.00118	0.000199			-0.01005	0.000649				-42.512	1.04199	0.001761			-0.00971469	0.000883		-24.2627	-0.00461392	0.000141498
	-55.792	1.00229	0.000226			-0.01082	0.000708				-46.6141	1.04553	0.00183			-0.0103774	0.00095		-28.0917	-0.0048092	0.00015374
	-60.1059	1.00107	0.00035			-0.01157	0.000766				-50.7165	1.04787	0.001994			-0.0110244	0.001012		-31.9235	-0.00498935	0.000164564
	-64.4097	1.00116	0.000313			-0.01238	0.000822				-54.8224	1.05008	0.002009			-0.0116348	0.001072		-35.755	-0.0051554	0.000174157
	-68.7294	1.00307	0.00035			-0.01306	0.00088				-58.9249	1.05366	0.002244			-0.012276	0.001137		-39.5842	-0.00534901	0.000187967
	-73.0374	1.0034	0.000658			-0.01381	0.000946				-63.0266	1.05644	0.002298			-0.0129307	0.001204		-43.4179	-0.00550128	0.000196842
	-77.3534	1.00314	0.000665			-0.01451	0.000989				-67.1322	1.05974	0.002449			-0.0135707	0.001267		-47.2508	-0.00563666	0.000201442
	-81.6813	0.99631	0.000373			-0.01504	0.00104				-71.2354	1.05916	0.00278			-0.0142283	0.001338		-51.0796	-0.00582735	0.000214909
	-85.9775	0.998852	0.00101			-0.01589	0.00111				-75.337	1.06181	0.002965			-0.0148831	0.0014		-54.9183	-0.00592118	0.000216317
	-90.2918	1.00443	0.000491			-0.01669	0.001174				-79.4335	1.06633	0.002841			-0.0155944	0.001474		-58.7479	-0.00606672	0.000223395
	-94.6033	1.00005	0.00082			-0.01741	0.00123				-83.5401	1.06915	0.003101			-0.0162386	0.001542		-62.5813	-0.0062226	0.000228622
	-98.8996	1.00018	0.000302			-0.01836	0.001314				-87.6382	1.07008	0.003294			-0.0169112	0.00161		-66.4125	-0.00637736	0.000235365
	-103.202	1.00018	0.000689			-0.01928	0.001377				-91.7397	1.07085	0.0034			-0.0175758	0.001683		-70.2481	-0.00649403	0.00023726
	-107.495	0.999437	0.001071			-0.02031	0.001476				-95.8304	1.0729	0.003588			-0.0183293	0.001758		-74.0824	-0.00660563	0.000242176
	-111.808	1.00479	0.000346			-0.02123	0.001572				-99.9275	1.0747	0.003664			-0.0190814	0.001837		-77.9116	-0.00678651	0.00024652
	-116.107	0.997705	0.00132			-0.02205	0.001608				-104.019	1.07271	0.003779			-0.0198174	0.00191		-81.7408	-0.00699326	0.000258662
	-120.407	1.00208	0.000759			-0.02299	0.001672				-108.111	1.07235	0.004065			-0.0206028	0.001998		-85.5765	-0.00712694	0.000263974
	-124.71	1.00532	0.000743			-0.02393	0.001767				-112.194	1.07444	0.00411			-0.0214663	0.002095		-89.4105	-0.00722502	0.000263961
	-128.995	1.00627	0.001273			-0.02508	0.001876				-116.276	1.07186	0.00404			-0.0223404	0.0022		-93.2449	-0.00733976	0.000264466
	-133.281	1.00001	0.001022			-0.02631	0.001959				-120.34	1.06927	0.004367			-0.0232821	0.0023		-97.081	-0.00744284	0.000265309
	-137.59	1.00494	0.000501			-0.02732	0.002063				-124.404	1.0675	0.004007			-0.0242913	0.002402		-100.908	-0.00763607	0.000275486
	-141.879	1.00307	0.000447			-0.02833	0.002139				-128.468	1.06463	0.004308			-0.0253205	0.002514		-104.74	-0.00782197	0.000284863
	-146.186	1.01081	0.000844			-0.02933	0.002231				-132.55	1.06512	0.004024			-0.0261764	0.002605		-108.563	-0.00810084	0.000307591
	-150.464	1.00342	0.000511			-0.03055	0.002369				-136.605	1.05811	0.004601			-0.0271705	0.002705		-112.392	-0.00835247	0.000324918
	-154.739	1.00211	0.001208			-0.03198	0.002497				-140.662	1.05682	0.004178			-0.0283133	0.002828		-116.225	-0.00851585	0.00033172
	-159.021	1.00457	0.00154			-0.03325	0.002566				-144.73	1.05278	0.004018			-0.029393	0.002952		-120.059	-0.00865162	0.000324203
	-163.27	0.998261	0.002912			-0.03507	0.002782				-148.784	1.04952	0.004228			-0.0304623	0.003048		-123.886	-0.00886229	0.000339057
	-167.527	0.992818	0.002496			-0.03707	0.00302				-152.834	1.04513	0.004381			-0.0317181	0.003193		-127.712	-0.00911091	0.000357013
	-171.767	1.00376	0.001751			-0.03914	0.003254				-156.888	1.04287	0.003882			-0.0329526	0.003311		-131.549	-0.00924937	0.000358825
	-176.042	1.00858	0.001844			-0.04088	0.00344				-160.94	1.03891	0.004011			-0.0341785	0.003407		-135.373	-0.00946868	0.000365979
	-180.239	1.01049	0.002785			-0.04338	0.003782				-164.98	1.03568	0.004171			-0.0355581	0.00355		-139.205	-0.0096955	0.00037572
	-184.48	0.999841	0.001272			-0.04565	0.004007				-169.021	1.03618	0.003461			-0.0369917	0.003685		-143.02	-0.0100728	0.000390937
																			-146.847	-0.0103985	0.000405601

## Sheet: Supplementary Figure 7 Raw Data
Supplementary Figure 7	untransfected	n=5						untransfected +SCN	n=6						a9	n=10				a9+SCN	n=5
	vm	im	se					vm	im	se					vm	im	se			vm	im	se
	148.758	0.00961352	0.000859465					141.741	0.0525254	0.00378355					147.068	0.0374926	0.00296465			140.231	0.125428	0.00618419
	143.568	0.00868264	0.000804467					137.212	0.0502451	0.00373985					141.239	0.0363674	0.00290965			135.444	0.120429	0.00584495
	140.448	0.00807852	0.000750355					134.189	0.0479034	0.00362434					137.751	0.0348527	0.00277471			132.609	0.115545	0.00553268
	136.287	0.00758017	0.000751564					130.27	0.046326	0.00351616					133.113	0.0332037	0.00267009			128.765	0.111044	0.00534182
	132.63	0.00728333	0.000778507					126.783	0.0446797	0.00347472					129.019	0.0319487	0.00261811			125.564	0.105205	0.00504185
	128.732	0.00683546	0.00076451					123.22	0.0424462	0.00335065					124.68	0.0303266	0.00250391			121.938	0.100212	0.00478125
	124.953	0.00641692	0.000757964					119.636	0.0405374	0.00322752					120.469	0.0286239	0.00238196			118.528	0.0953132	0.00458465
	121.114	0.00599722	0.000736926					115.998	0.0389156	0.0031287					116.164	0.0272552	0.00228505			114.959	0.0908024	0.00435091
	117.306	0.00556326	0.0007238					112.491	0.0367979	0.002964					111.9	0.0258724	0.00216797			111.475	0.0861932	0.00402268
	113.477	0.00518936	0.000714916					108.804	0.0351858	0.00289104					107.62	0.0245201	0.00206899			107.972	0.0814603	0.00381926
	109.664	0.00477416	0.000670351					105.235	0.0335141	0.00277299					103.351	0.0231069	0.00196514			104.349	0.0778458	0.00359712
	105.844	0.00434885	0.000643993					101.603	0.0318499	0.00266564					99.0637	0.0218848	0.00187621			100.856	0.0736132	0.00336464
	102.019	0.00401399	0.000607513					98.0591	0.0299445	0.0025042					94.7939	0.0204969	0.00176752			97.3678	0.0687959	0.00314805
	98.2063	0.00356279	0.000565586					94.4207	0.0282192	0.00240381					90.5057	0.0192749	0.00168476			93.7636	0.0650127	0.0029786
	94.3826	0.0031716	0.000536992					90.8082	0.0266065	0.0023095					86.2246	0.0180477	0.00158242			90.2269	0.061144	0.00279766
	90.5561	0.0028842	0.00052998					87.1515	0.0252001	0.00218536					81.9384	0.0168032	0.00149371			86.6326	0.0574719	0.00261209
	86.7405	0.00247362	0.000484144					83.5623	0.0236106	0.00204369					77.6479	0.0156855	0.00141014			83.0822	0.0537137	0.00247685
	82.9202	0.00206634	0.000448055					79.9075	0.0221661	0.00191773					73.3678	0.0144311	0.00130511			79.4541	0.0503905	0.00231518
	79.0918	0.00178128	0.000438493					76.2306	0.0209272	0.00184278					69.0746	0.0132832	0.00119761			75.8709	0.0470844	0.00216696
	75.265	0.00153308	0.000422932					72.5851	0.0196336	0.0017412					64.7826	0.0122343	0.00111757			72.2543	0.0437587	0.00197607
	71.4448	0.00118955	0.000398642					68.9225	0.0183289	0.00164092					60.4828	0.0112652	0.00104268			68.6148	0.0408966	0.00185844
	67.6212	0.000848621	0.00036144					65.2899	0.016928	0.0015313					56.1884	0.0102164	0.000939133			65.038	0.0375946	0.00173872
	63.7975	0.000533122	0.000333186					61.6685	0.015417	0.00140422					51.8878	0.00927512	0.000871141			61.3755	0.0347485	0.00161089
	59.9701	0.000264615	0.000315695					58.0122	0.0140406	0.00130164					47.5976	0.00823469	0.000803054			57.7545	0.0319144	0.00149068
	56.149	-6.29004e-05	0.000281791					54.3617	0.0127216	0.00118653					43.2871	0.00733675	0.00071812			54.1218	0.02903	0.00139003
	52.3196	-0.000327788	0.000265858					50.6874	0.0115021	0.00108971					38.9934	0.0064093	0.000648661			50.4431	0.0265678	0.00126834
	48.4953	-0.000603342	0.000249076					47.0072	0.0103526	0.00100924					34.688	0.0055132	0.000577764			46.8052	0.0239563	0.00115607
	44.668	-0.000869001	0.00022532					43.3627	0.00906175	0.000905648					30.3848	0.00463199	0.000497122			43.1247	0.0215672	0.00106384
	40.8398	-0.00110825	0.000208397					39.6394	0.00806526	0.000825053					26.0869	0.00369594	0.000424969			39.4468	0.0193441	0.000973464
	37.014	-0.00137129	0.000192248					35.975	0.00697491	0.000736897					21.7819	0.00282278	0.000359664			35.7968	0.0168525	0.000873724
	33.1842	-0.00159706	0.000173176					32.2758	0.00591557	0.000650312					17.477	0.00198604	0.00029191			32.0938	0.0147004	0.000776277
	29.3602	-0.00186862	0.000148872					28.588	0.00487076	0.00057091					13.1685	0.0011809	0.000225915			28.4193	0.0125535	0.000696573
	25.5265	-0.00205718	0.000136321					24.8863	0.00387321	0.000495494					8.86296	0.00035663	0.000160094			24.7173	0.0105214	0.000610486
	21.6998	-0.00227534	0.000123917					21.1938	0.00286562	0.000414214					4.55228	-0.000405709	0.000102639			21.0234	0.00854406	0.000531882
	17.8699	-0.00249306	0.000113658					17.4903	0.00188757	0.000335503					0.245134	-0.00118233	5.02276e-05			17.3223	0.00658975	0.000448618
	14.041	-0.00270418	0.000104301					13.7749	0.000984323	0.000271448					-4.06085	-0.00199256	5.12233e-05			13.6221	0.00465529	0.000360593
	10.2121	-0.00292278	9.61213e-05					10.0651	8.9695e-05	0.000205316					-8.37515	-0.00271777	9.75002e-05			9.91497	0.00278695	0.000283257
	6.38145	-0.00311781	9.14338e-05					6.35189	-0.000807813	0.000143299					-12.6788	-0.00350883	0.000156291			6.20378	0.000991131	0.000210749
	2.55247	-0.00332138	9.03954e-05					2.62615	-0.00163538	9.44355e-05					-16.9939	-0.00423086	0.000209549			2.48957	-0.00075671	0.0001437
	-1.27883	-0.00350739	9.30799e-05					-1.09354	-0.0024644	6.37554e-05					-21.3035	-0.0049582	0.000264394			-1.2289	-0.00244947	8.40895e-05
	-5.10787	-0.00370924	9.75145e-05					-4.81763	-0.00328271	8.1379e-05					-25.6146	-0.00568777	0.000316221			-4.94816	-0.00411591	5.13235e-05
	-8.9377	-0.00391272	0.000104177					-8.54563	-0.00407285	0.000125061					-29.9243	-0.00644139	0.000377843			-8.6699	-0.00574808	8.15139e-05
	-12.7688	-0.00409547	0.000112437					-12.2743	-0.00484778	0.000178775					-34.2379	-0.0071643	0.000431294			-12.3921	-0.00736988	0.000130889
	-16.5996	-0.00427439	0.000122184					-16	-0.00563452	0.000232972					-38.5488	-0.00788933	0.000490571			-16.1195	-0.00894529	0.000192776
	-20.4306	-0.00445215	0.000131894					-19.7309	-0.0063985	0.000291512					-42.8597	-0.00861943	0.000549008			-19.8448	-0.0105044	0.000251608
	-24.2627	-0.00461392	0.000141498					-23.46	-0.00716259	0.000348313					-47.1667	-0.00938182	0.000605769			-23.5809	-0.0119779	0.000307415
	-28.0917	-0.0048092	0.00015374					-27.2038	-0.00786243	0.000397429					-51.4879	-0.0100104	0.000644074			-27.3036	-0.0135245	0.000372438
	-31.9235	-0.00498935	0.000164564					-30.9309	-0.00860081	0.000454576					-55.792	-0.0107695	0.000702771			-31.0398	-0.0150118	0.000426139
	-35.755	-0.0051554	0.000174157					-34.6795	-0.00927777	0.000507335					-60.1059	-0.0115206	0.000760533			-34.7739	-0.0164473	0.000477481
	-39.5842	-0.00534901	0.000187967					-38.4049	-0.0100039	0.000566754					-64.4097	-0.0123249	0.000815914			-38.5094	-0.0178904	0.000525841
	-43.4179	-0.00550128	0.000196842					-42.141	-0.010743	0.000622759					-68.7294	-0.0130058	0.000873793			-42.2375	-0.0193868	0.000577468
	-47.2508	-0.00563666	0.000201442					-45.8712	-0.0114638	0.000686572					-73.0374	-0.0137533	0.000939283			-45.966	-0.0208998	0.000629877
	-51.0796	-0.00582735	0.000214909					-49.6077	-0.0121838	0.000749002					-77.3534	-0.0144418	0.000981715			-49.6707	-0.0226257	0.000693014
	-54.9183	-0.00592118	0.000216317					-53.3614	-0.0127936	0.000805983					-81.6813	-0.0149777	0.00103225			-53.4211	-0.0240793	0.000751282
	-58.7479	-0.00606672	0.000223395					-57.1024	-0.0134285	0.000856856					-85.9775	-0.0158236	0.0011014			-57.1248	-0.025697	0.00078839
	-62.5813	-0.0062226	0.000228622					-60.8174	-0.0141807	0.000939215					-90.2918	-0.016617	0.00116529			-60.8538	-0.0273099	0.000838513
	-66.4125	-0.00637736	0.000235365					-64.5137	-0.0151002	0.00102435					-94.6033	-0.0173354	0.00122044			-64.5828	-0.0288105	0.000881499
	-70.2481	-0.00649403	0.00023726					-68.2572	-0.0158334	0.00110492					-98.8996	-0.0182767	0.00130412			-68.295	-0.0304853	0.000958508
	-74.0824	-0.00660563	0.000242176					-71.9743	-0.016577	0.00119009					-103.202	-0.0191954	0.00136676			-72.0438	-0.0319278	0.00103544
	-77.9116	-0.00678651	0.00024652					-75.6684	-0.0175042	0.00127612					-107.495	-0.0202218	0.00146449			-75.7466	-0.0336169	0.00109781
	-81.7408	-0.00699326	0.000258662					-79.4169	-0.0182547	0.00133015					-111.808	-0.0211395	0.00155999			-79.4853	-0.0351017	0.00110482
	-85.5765	-0.00712694	0.000263974					-83.1262	-0.0190292	0.00141013					-116.107	-0.0219492	0.00159618			-83.1653	-0.036986	0.00117376
	-89.4105	-0.00722502	0.000263961					-86.8484	-0.0198099	0.00151934					-120.407	-0.0228924	0.00165904			-86.8693	-0.0389296	0.00124331
	-93.2449	-0.00733976	0.000264466					-90.5779	-0.0205371	0.00161296					-124.71	-0.0238247	0.00175416			-90.5923	-0.0406009	0.00128886
	-97.081	-0.00744284	0.000265309					-94.2763	-0.0213808	0.00172425					-128.995	-0.0249692	0.00186159			-94.3026	-0.0422827	0.00134548
	-100.908	-0.00763607	0.000275486					-97.9786	-0.0223095	0.001816					-133.281	-0.0261888	0.00194473			-97.9725	-0.0444208	0.00141022
	-104.74	-0.00782197	0.000284863					-101.665	-0.0232945	0.00191392					-137.59	-0.0271965	0.0020478			-101.659	-0.0465231	0.00146087
	-108.563	-0.00810084	0.000307591					-105.376	-0.0242277	0.00199805					-141.879	-0.0282075	0.00212299			-105.301	-0.0489954	0.00156403
	-112.392	-0.00835247	0.000324918					-109.032	-0.0253158	0.00212952					-146.186	-0.0292012	0.00221422			-109.067	-0.0505578	0.00159871
	-116.225	-0.00851585	0.00033172					-112.677	-0.026583	0.00228171					-150.464	-0.0304115	0.00235176			-112.66	-0.053138	0.00169442
	-120.059	-0.00865162	0.000324203					-116.422	-0.0274479	0.0023528					-154.739	-0.0318318	0.00247863			-116.375	-0.0553762	0.00177852
	-123.886	-0.00886229	0.000339057					-120.019	-0.0287677	0.00248217					-159.021	-0.0331012	0.00254733			-119.97	-0.0581495	0.00190923
	-127.712	-0.00911091	0.000357013					-123.685	-0.0300738	0.00264281					-163.27	-0.0349102	0.00276087			-123.628	-0.0607961	0.00199641
	-131.549	-0.00924937	0.000358825					-127.327	-0.0313397	0.00278981					-167.527	-0.0369048	0.00299742			-127.246	-0.0635394	0.00208556
	-135.373	-0.00946868	0.000365979					-131.014	-0.0324878	0.0028933					-171.767	-0.0389626	0.00322933			-130.874	-0.066486	0.00219255
	-139.205	-0.0096955	0.00037572					-134.607	-0.0339194	0.00306506					-176.042	-0.0406954	0.00341438			-134.506	-0.0694235	0.00235403
	-143.02	-0.0100728	0.000390937					-138.163	-0.035755	0.00326258					-180.239	-0.0431822	0.0037537			-138.085	-0.0725753	0.0024548
	-146.847	-0.0103985	0.000405601					-141.793	-0.0373458	0.00343446					-184.48	-0.0454379	0.00397677			-141.619	-0.0764877	0.00261184

## Sheet: Supplementary Figure 1 Gel Pict
Supplementary Figure 1 Gel pictures
Gel pictures	Coomassie					Fluorescence
